# Supplementary material for: Functional characterization of SOX5 variant causing Lamb–Shaffer syndrome and literature review of variants in the SOX5 gene
Source: Orphanet J Rare Dis. 2025 Jun 11;20:300. doi: 10.1186/s13023-025-03829-7 (PMC12160102; doi:10.1186/s13023-025-03829-7)
Supplement: Supplementary file 2 — Supplementary Material 2 [file 13023_2025_3829_MOESM2_ESM.xlsx]

## Sheet: Cases
ID	Family history	Age (years)	Sex	SOX5 variant (NM 006940)	Variant type	Inheritance	ACMG class	Language delay	Language ability	Intellectual disability(level)	Behavioral disturbances	Seizures	Musculoskeletal anomalies	Ophthalmologic features	Dysmorphic facial features	Brain malformations	Heart defects	Others	Reference
1	NA	NA	NA	c.352C>T(p.Arg118*)	NS	NA	5	NA	NA	NA	ASD	NA	N	NA	NA	NA	NA	N	PMID: 36368308
2	Mat	2.5	M	c.518G>A(p.Trp173*)	NS	Mat (DN inmother)	5	Y	20 words	Y(mild-moderate)	Stereotypies, Intolerant to frustration	N	Hypotonia	Strabismus	N	N	N	N	PMID: 31578471
3	Spo	7	F	c.622C>T(p.Gln208*)	NS	DN	5	Y	Words	Y(mild)	NA	N	N	NA	NA	NA	NA	N	PMID: 31578471
4	Spo	3	F	c.622C>T(p.Gln208*)	NS	DN	5	Y	Words	NA	NA	NA	Hypotonia	NA	NA	NA	NA	Café au lait spots	PMID: 31578471
5	Sib	31	F	c.637C>T(p.Arg213*)	NS	Mosaic	5	Y	Sentences	Y(mild)	Isolated, Shy, Anxiety	N	Scoliosis	Strabismus, Optic atrophy, Saccadic pursuit	N	N	N	Tetrapyramidal syndrome	PMID: 31578471
6	Sib	31	M	c.637C>T(p.Arg213*)	NS	Mosaic	5	Y	Sentences	Y(mild)	Aggressive, Agitated	N	Scoliosis	Saccadic pursuit	N	N	N	Tetrapyramidal syndrome	PMID: 31578471
7	Sib	17.8	F	c.637C>T(p.Arg213*)	NS	DN	5	Y	Sentences	Y(borderlineIQ)	N	N	Hypotonia, Gait instability	Strabismus, Myopia, Optic atrophy, dysmetria	N	N	N	N	PMID: 31578471
8	Spo	8	M	c.820C>T(p.Gln274*)	NS	DN	5	Y	Short sentences	Y(mild-moderate)	ASD, Intolerant to frustration	N	Hypotonia	Strabismus	Ear tubes	N	N	Undescended testicles	PMID: 31578471
9	NA	NA	NA	c.904C>T(p.Pro302Ser)	MS	DN	4	Y		Y(severe)	NA	Y	N	N	Y	Microcephaly, Delayed myelination, Thin corpus callosum	N	N	PMID: 29286531
10	NA	NA	NA	c.1223C>G(p.Ser408*)	NS	NA	5	Y	NA	Y(NA)	NA	NA	NA	NA	NA	NA	NA	N	PMID: 37702321
11	NA	NA	NA	c.1411C>T(p.Arg471*)	NS	NA	5	Y	NA	Y(NA)	ASD	NA	NA	NA	NA	NA	NA	N	PMID: 33057194
12	Spo	3	F	c.1477C>T(p.Arg493*)	NS	DN	5	Y	Words	Y(moderate)	NA	N	Hypotonia, Scoliosis	Optic atrophy	Ear tubes	N	N	Constipation, Supernumerary nipple	PMID: 31578471
13	Spo	20	M	c.1477C>T(p.Arg493*)	NS	NA	5	Y	Nonverbal	Y(severe)	NA	Y	Scoliosis	N	N	N	N	N	PMID: 31578471
14	NA	4.2	M	c.1477C>T(p.Arg493*)	NS	DN	5	Y	2 words	Y(severe)	N	N	Scoliosis	N	Nasal anomalies	N	N	Constipation	PMID: 36759900
15	Spo	14 years 4 months	F	c.1534C>T(p.Gln512*)	NS	DN	5	Y	Sentences	Y	Anxiety	N	N	NA	NA	NA	NA	Short stature	PMID: 36861937
16	Spo	30	M	c.1613C>G(p.Ser538*)	NS	DN	5	Y	Short sentences	Y(moderate)	ASD	Y	N	NA	NA	NA	NA	N	PMID: 31578471
17	Spo	3	M	c.1672C>T(p.Arg558Cys)	MS	DN	5	NA	NA	Y(NA)	N	N	N	Strabismus	Macrotia, Tubular nose with bifid tip, Micrognathia	bitemporal narrowing, Thin corpus callosum, Microcephaly	N	N	PMID: 33296143
18	NA	NA	NA	c.1673G>A(p.Arg558His)	MS	NA	4	NA	NA	Y(NA)	NA	NA	NA	NA	NA	NA	NA	N	PMID: 33767182
19	NA	NA	NA	c.1676C>T(p.Pro559Leu)	MS	NA	4	Y	NA	Y(NA)	ASD	NA	NA	NA	NA	NA	NA	N	PMID: 33057194
20	Pat	13	M	c.1678A>G(p.Met560Val)	MS	DN	5	Y	Sentences	Y(mild)	Angry outbursts	Y	N	NA	NA	NA	NA	N	PMID: 31578471
21	Spo	1.75	F	c.1678A>G(p.Met560Val)	MS	DN	5	Y	Words	Y(mild)	NA	N	Joint hyperlaxity, Hip dysplasia, Hypotonia	N	N	N	N	N	PMID: 31578471
22	Sib	8	M	c.1681A>C(p.Asn561His)	MS	DN	5	Y	Words	Y(severe)	sleep problems	N	Scoliosis, Hypotonia,	N	N	N	N	Feeding problems	PMID: 31578471
23	NA	NA	NA	c.1712G>A(p.Arg571Gln)	MS	NA	NA	Y	NA	Y(NA)	NA	NA	NA	NA	NA	NA	NA	N	PMID: 37702321
24	Spo	18	F	c.1712G>T(p.Arg571Leu)	MS	DN	4	Y	Sentences	Y(moderate)	NA	Y	Hypotonia	N	NA	NA	NA	N	PMID: 31578471
25	Spo	27	F	c.1711C>T, p.(Arg571Trp)	MS	NAknown	5	Y	Sentences	Y(mild)	NA	N	N	N	NA	NA	NA	Ovarian dystrophy	PMID: 31578471
26	Pat	17	M	c.1711C>T, p.(Arg571Trp)	MS	DN	5	Y	Sentences	Y(moderate)	ASD	N	NA	NA	NA	NA	NA	N	PMID: 31578471
27	Mat	6	M	c.1711C>T, p.(Arg571Trp)	MS	DN	5	Y	short sentences	Y(moderate)	Angry outbursts	Y	Joint hyperlaxity, Hypotonia	Strabismus	N	N	N	N	PMID: 31578471
28	Sib	3.3	F	c.1711C>T, p.(Arg571Trp)	MS	Mosaic	5	Y	Words	Y(mild-moderate)	NA	N	Hypotonia	N	N	N	N	N	PMID: 31578471
29	Sib	5.6	M	c.1711C>T, p.(Arg571Trp)	MS	Mosaic	5	Y	short sentences	Y(mild-moderate)	ADHD	N	Hypotonia	N	N	Microcephaly	N	N	PMID: 31578471
30	NA	NA	M	c.1759A>T(p.Ser587Cys)	MS	DN	5	NA	NA	Y(NA)	NA	NA	N	NA	NA	NA	NA	N	PMID: 35998261
31	Spo	0	F	c.1782G>A(p.Trp594*)	NS	DN	5	Y	Babbles	Y(moderate-severe)	ASD, Sensory integration disorder	N	Hypotonia	Optic atrophy	N	N	N	N	PMID: 31578471
32	NA	NA	NA	c.1789A>G(p.Met597Val)	MS	NA	4	NA	NA	Y(NA)	NA	NA	NA	NA	NA	NA	NA	N	PMID: 36672771
33	Spo	6.5	F	c.1814A>G(p.Tyr605Cys)	MS	DN	5	Y	Sentences	Y(borderline-mild)	ASD	N	Joint hyperlaxity, Hypotonia	Optic atrophy	N	N	N	Constipation	PMID: 31578471
34	Spo	5.5	M	c.1819G>T(p.Glu607*)	NS	DN	5	Y	Sentences	N	NA	N	Hypotonia	Pallor of left optic nerve, Strabismus	Ear tubes	N	N	Constipation	PMID: 31578471
35	Spo	4	M	c.1868A>G(p.Tyr623Cys)	MS	DN	4	Y	Words	Y(mild)	NA	NA	Gait instability	NA	N	N	N	N	PMID: 31578471
36	Spo	13	M	c.1895C>A(p.Thr632Asn)	MS	DN	3	Y	Words	Y(moderate-severe)	ASD	NA	NA	NA	NA	NA	NA	NA	PMID: 31578471
37	NA	NA	NA	c.481+3A>G	Splice	NA	5	NA	NA	NA	NA	NA	N	NA	Cleft palate	N	N	N	PMID: 37010288
38	NA	NA	NA	c.1017+1G>T	Splice	NA	5	Y	NA	Y(NA)	NA	NA	NA	NA	NA	NA	NA	N	PMID: 37702321
39	NA	NA	NA	c.1165-8708G>A	Splice	NA	5	NA	NA	NA	ASD	NA	NA	NA	NA	NA	NA	N	PMID: 36368308
40	Spo	12	F	c.1489-1G>A	Splice	DN	5	Y	Sentences	Y(moderate)	ASD, Anxiety	N	Hypotonia, Thoracic kyphosis	N	N	N	N	Constipation	PMID: 31578471
41	Spo	8	F	c.1597+2T>A	Splice	DN	5	Y	>100words	Y(moderate)	NA	N(EEGanomalies)	Hypotonia	Myopia	Right microtia	Microcephaly	N	N	PMID: 31578471
42	NA	NA	NA	c.298del(p.Ser110fs)	FS	NA	5	Y	NA	Y(NA)	NA	NA	NA	NA	NA	NA	NA	N	PMID: 37702321
43	Spo	2.5	F	c.747_748del(p.Arg250fs)	FS	NA	5	Y	Nonverbal	NA	NA	N	Hypotonia	Strabismus	N	N	N	N	PMID: 31578471
44	NA	NA	NA	c.1495del(p.Thr499fs)	FS	DN	5	NA	NA	Y(NA)	NA	NA	NA	NA	NA	NA	NA	N	PMID: 34365620
45	NA	NA	NA	c.1535del(p.Gln512fs)	FS	NA	5	NA	NA	Y(NA)	NA	NA	NA	NA	NA	NA	NA	N	PMID: 37702321
46	NA	7.5	M	c.1616_1617del(p.Glu539fs)	FS	DN	5	Y	NA	Y(severe)	Hypermobility, Anxiety, ASD, Sleep problems	N	Hypotonic, Gait instability	Strabismus	N	N	N	Short stature, Motor development delay, Feeding problems, Fe deficient anemia	PMID: 36861937
47	NA	7.5	M	c.1616_1617del(p.Glu539fs)	FS	DN	5	Y	NA	Y(severe)	Hypermobility, Anxiety, ASD	N	Scoliosis, Hypotonic	N	N	N	N	Short stature, Motor development delay	PMID: 36861937
48	Spo	8	M	c.1465dup(p.Leu489fs)	FS	DN	5	Y	Words	NA	ASD	N	NA	NA	NA	NA	NA	N	PMID: 31578471
49	NA	NA	NA	c.1545_1556del12insT(p.Glu515fs)	NA	DN	5	NA	NA	Y(NA)	NA	N	NA	NA	NA	NA	NA	N	PMID: 33726816
50	NA	NA	NA	c.1847_1851delACCTGinsT (p.His616Leufs*99)	NA	NA	5	NA	NA	Y(NA)	NA	NA	NA	NA	NA	NA	NA	N	PMID: 37702321
51	NA	35	M	~149kb	GD	Mosaic(Pat)	5	NA	NA	Y(severe)	Y	Y	Gait instability, Scoliosis	Strabismus	Triangular face, Frontal bossing, Protruding ears, High and narrow palate, Large upper central incisors	N	Mitral valve prolapse	Short stature	PMID: 33296143
52	NA	30	M	~149kb	GD	Mosaic(Pat)	5	NA	NA	Y(severe)	Y	Y	Gait instability	Strabismus	Open mouth appearance, large upper central incisors, protruding ears	Areas of altered white matter intensity	N	N	PMID: 33296143
53	NA	65	M	~149kb	GD	Mosaic	5	NA	NA	Y(mild)	Y	N	NA	NA	NA	NA	NA	N	PMID: 33296143
54	NA	NA	NA	~156kb partial	GD	Mat	5	NA	NA	Y(NA)	ASD	NA	NA	NA	NA	NA	NA	N	PMID: 20808228
55	NA	NA	M	~294kb	GD	DN	5	NA	NA	Y(moderate)	N	Y	Scoliosis	Strabismus	low anterior hairline, Large upper central incisors, bilateral ptosis	Mild asimmetry of occipital horns, Microcephaly	N	Pale papilla, Short stature, hypertrichosis	PMID: 33296143
56	NA	NA	NA	~53kb	GD	UK	5	NA	NA	Y(mild)	Y	Y	Scoliosis, Hypotonia	Hyperopia, Astigmatism	N	N	N	Hypothyroidism, Short stature	PMID: 33296143
57	NA	9	M	0.1Mb incl.ex.3	GD	DN	5	Y	NA	Y(Mild-moderate)	sleep problems	N	Gait instability, 5th finger clinodactyly	Myopia, Strabismus	Frontal bossing, Down-slanting palpebral fissures, Chubbycheeks, Notched nares, Prominent philtral ridges, Open mouth appearance, Thin upper lip, drooping lower lip, Pointed chin, Prominent upper medianin cisors	N	N	Motor development delay, Constipation	PMID: 23220431
58	NA	3	M	1.41Mb.ex.1-3 of SOX5+7other genes	GD	DN	5	Y	first word	Y(moderate)	ASD, Hypermobility	N	Hypotonia	Myopia, Strabismus)	Torticolis	Thin corpus callosum	N	Short stature, Feeding problems	PMID: 22290657
59	NA	4.25	F	10.45Mb,entire gene+51 others	GD	UK	5	Y	0 word	Y(severe)	NA	N	Hypotonia	N	Frontal bossing, Torticolis, Epicanthal folds; Small glabellar hemangioma, Midface hypoplasia, Short philtrum	Thin corpus callosum, Mild cerebral volume loss, Mild prominence of lateral ventricles	Y	Short stature, Motor development delay(hand twirling but social), Heart defects, Alternating constipation/diarrhea, Eczema	PMID: 22290657
60	NA	11	F	103kb incl.ex.4-6	GD	Mosaic	5	Y	0 word	Y(severe)	ASD	N	N	Y	N	N	N	Motor development delay, Asthma	PMID: 36861937
61	NA	18	M	103kb incl.ex.4-6	GD	Mosaic	5	Y	Words	Y(severe)	ASD, sleep problems,	NA	N	Y	N	N	N	Motor development delay, Feeding problems	PMID: 36861937
62	NA	6	F	12.09Mb,entire gene +62 others	GD	UK	5	Y	5 words	Y(moderate)	Hypermobility, Anxiety	N	Mild ulnar drift of hands, Bilateral thenar hypoplasia, Adducted thumbs, Thenar hypoplasia, Progressive toe contractures	N	Metopic ridge, Bitemporal grooves, Upslanting palpebral ﬁssures, Prominent, boxy nasal tip	mild cerebral volume loss	N	Short stature	PMID: 22290657
63	NA	9	M	12.3kb incl ex.12-13	GD	DN	4	NA	NA	Y	ADHD, ASD, Anxiety	NA	Hypotonia	Optic atrophy	N	N	N	Motor development delay(Apraxia)	PMID: 37334874
64	NA	4	M	133kb.ex.4-6	GD	Mat	5	Y	0	NA	NA	N	Hypotonia	Blue sclerae, Strabismus	Frontal bossing	Prominent subarachnoid space	N	N	PMID: 22290657
65	NA	3.5	F	137kb.ex.9-15	GD	DN	5	Y	NA	Y(NA)	Aggressive, Stereotypies, severe hyperkinesis	Y	N	Strabismus	N	Mild periventricular leukomalacia	N	Motor development delay	PMID: 22290657
66	NA	15.5	M	155kb.ex.8-15	GD	DN	5	Y	NA	Y(NA)	ASD, Aggressive	NA	High arched feet, Butterfly vertebrae of thoracic spine, mild scoliosis, Hypotonia, Gait instability	N	Small,simple ears, depressed nasal bridge	N	N	Motor development delay(Apraxia)	PMID: 22290657
67	NA	2.5	M	2.26Mb incl.entire gene+3 others	GD	DN	5	Y	NA	Y(mild)	NA	N	Hypotonia, Flat feet	Strabismus	Down-slanting palpebral fissures, Epicanthal folds, Wide nasal bridge, Upturned nose, Bulbous nasal tip, Prominent philtral ridges, Open mouth appearance	Microcephaly	N	Short stature	PMID: 23220431
68	NA	7.7	M	255kb.ex.1	GD	UK	5	Y	NA	Y(NA)	ADHD	N	Hypotonia, Flat feet, Knee and ankle valgus	Strabismus	Brachycephaly, Frontal bossing, displaced occipital hair whorl, Short philtrum, Crowded teeth, Rounded lower facies	N	N	N	PMID: 22290657
69	NA	4.3	F	255kb.upstream of ex.1	GD	UK	5	Y	NA	Y(NA)	NA	N	N	Left intermittent esotropia, Astigmatism	Epicanthal folds	N	N	Hypopigmentation of labia	PMID: 22290657
70	NA	2.6	F	3.2Mb incl.entire gene+GYS1, LDHB&ABCC9	GD	not mat	5	Y	0 word	Y(severe)	N	NA	Hypotonia, Clinodactyly/deviated fingersortoes	Strabismus	Fontal bossing, Bulbous nasal tip, Epicanthal folds, Depreesed nasal bridge, Prominent philtral ridges, Drooling, Mild right facial hypoplasia, Underdeveloped helices	N	N	N	PMID: 23498568
71	NA	2	M	3.5kb incl ex.3	GD	DN	4	Y	Poor language	Y(NA)	NA	NA	Hypotonia	N	Protruding tongue	N	N	N	PMID: 37334874
72	NA	11	F	341kb incl.ex.9-15	GD	not fat	5	Y	NA	Y(NA)	ASD	NA	N	Optic hypoplasia, Myopia	N	N	Small ventricular septal defect	N	PMID: 32040484
73	NA	7	F	4.93Mb incl.entire gene+22others	GD	NAknown	5	Y	Words	Y(moderate)	N	N	Brachydactyly 2-5th toes, Narrow chest, Flaring of anterior ribs	N	N	N	N	Intermittent chronic constipation	PMID: 23220431
74	NA	9	F	425kb incl.ex.1-3	GD	DN	4	Y	Words	Y(severe)	Hypermobility, Sleep problems	NA	Hypotonic	Y	N	N	N	Hearing loss, Feeding problems	PMID: 36861937
75	NA	11	F	466kb.ex.1-15	GD	DN		Y	0 word	Y(moderate-severe)	Stereotypies	N	Overlapping toes	Strabismus	Narrowed forehead, Thick, hemmed ears	N	N	Short stature	PMID: 22290657
76	NA	6	M	491kb incl.ex.1-6	GD	DN	4	Y	Words	Y(NA)	Sleep problems	N	N	NA	NA	NA	NA	N	PMID: 36861937
77	NA	7	M	493.94kb incl.partial gene	GD	DN	5	Y	Words	Y(moderate)	Aggressive and oppositional reactions, ASD	N	N	Strabismus	Triangular craniofacial configuration, Short and narrow forehead, Low-set anterior hairline, Hypertelorism, Deep orbits, Narrow and slightly down-slanting palpebral fissures, Mild synophrys, Thin upper lip vermilion, Prominent philtral ridges, Mild upturned and bulbous nasal tip, Open mouth appearance, Gingival hypertrophy, high palate	N	N	Motor development delay	PMID: 25847113
78	NA	9	14	5.66Mb, entire gene+30 others	GD	NAknown	5	Y	NA	Y(NA)	Compulsive; ritualistic; distractible	N	Hypotonia, Short ﬁngers and metacarpals	Strabismus, Optic hypoplasia	Prominent nasal bridge, Bulbous nasal tip, Midline nasal dimple	N	Slight arrhythmia	N	PMID: 22290657
79	NA	2.6	M	53kb	GD	DN	5	Y	0 word	Y(moderate)	N	N	N	Optic atrophy	Frontal bossing, Bulbous nasal tip, Epicanthal folds, Depressed nasal bridge, Prominent philtral ridges, Drooling, mild right facial hypoplasia, Underdeveloped helices	Microcephaly	N	N	PMID: 23498568
80	NA	16	F	53kb incl. ex.4-8	GD	DN	5	Y	Sentences	Y(severe)	N	N	Gait instability	N	N	N	N	Motor development delay	PMID: 36861937
81	NA	7	F	556kb incl.ex.13-14	GD	Mat	4	Y		Y(NA)	Hypermobility, Sleep problems	N	Gait instability	Y	N	N	N	Hearing loss, Feeding problems	PMID: 36861937
82	NA	10	F	8.4Mb incl.ex.5-18+22 other genes	GD	NA	5	NA	NA	Y(NA)	Y	N	N	N	Y	N	N	N	PMID: 25952600
83	NA	0.4	F	8.8Mb, entire gene+40 others	GD	Not mat	5	Y	NA	Y(moderate-severe)	NA	Y	Arachnodactyly, Deep plantar creases, Minimal clinodactyly of second and third toes, Intermittent adducted thumbs	N	Sparse hair, Low-set ears, Familial Darwinian tubercles, Microtia, Soft cartilage, Minimal synophrys, Upslanting palpebral ﬁssures, Wide nasal bridge, Square/tubular nose, Bulbous nasal tip, Short philtrum, Broad and short uvula	N	N	Short stature, Anteriorly placed anus, Deep sacral cleft with sacral dimple, Hypoplastic and inverted nipples	PMID: 22290657
84	NA	2.5	M	80kb, ex.10-15	GD	DN	5	Y	NA	Y	self injury	NA	Flat feet	N	Flat occiput, Frontal bossing, Crumpled ear lobule, Wide and depressed nasal bridge, Upturned nose with bulbous nasal tip	N	Heart murmur	Shawl scrotum, cryptorchidism, Hepatomegaly	PMID: 22290657
85	NA	35	M	99kb incl.ex.7-9	GD	Paternal mosaic	5	NA	NA	Y(severe)	Y	Y	Scoliosis, Gait instability	Strabismus	Y	N	Mitral valve prolapse	Short stature	PMID: 33296143
86	Spo	5.5	F	entire gene	GD	DN	5	Y	NA	Y(moderate)	NA	N	Hypotonia	N	N	N	N	N	PMID: 31578471
87	Spo	6.5	M	Del ex1	GD	NAknown	5	Y	10 words	Y(mild)	NA	N	Hypotonia	N	N	N	N	N	PMID: 31578471
88	Spo	24	M	Del ex10-15	GD	DN	5	Y	Sentences	Y(moderate)	ASD, blinking, phobia	N	Toe syndactyly	Strabismus, Amblyopia	N	N	N	Vesicoureteral reflux, Pyramidal syndrome	PMID: 31578471
89	Spo	10	M	Del ex5-10	GD	DN	5	Y	NA	Y(moderate)	Intolerant to frustration, Aggressive	N	Fused vertebrae, Hypotonia	Strabismus	N	N	N	N	PMID: 31578471
90	Spo	14	F	Del ex6-15	GD	Mat mosaic	5	Y	Sentences	Y(mild)	NA	N	N	Strabismus	N	N	N	N	PMID: 31578471
91	Spo	10	F	Del ex6-8	GD	DN	5	Y	Short sentences	Y(moderate)	NA	N	N	Strabismus	N	N	N	N	PMID: 31578471
92	Sib	26	F	Del ex8-10	GD	Mosaic	5	NA	NA	NA	N	Y	Fused vertebrae	N	N	N	Subaortic ventricular septal defect, Pulmonary stenosis	N	PMID: 31578471
93	Sib	36	M	Del ex8-10	GD	Mosaic	5	Y	Sentences	N	NA	Y	N	N	N	N	N	Motor development delay(Apraxia)	PMID: 31578471
94	NA	8	F	Incl.entire gene	GD	DN	5	NA	NA	Y	NA	NA	N	Optic atrophy, Strabismus	Micrognathia	N	N	Hirsutism	PMID: 35052368
95	Mat	7	M	c.1769T>C (p.L590S)	MS	Mat	4	Y	Sentences	Y(severe)	ASD	Y	N	Strabismus, Myopia	Low nasal bridge, Hypertelorism	N	N	N	This study
MS: missense; NS: nonsense; FS:Frameshift; DN:de novo; GD: gross deletions; Spo:sporadic; Sib: sibling (affected sib pairs); Mat: maternal;Pat: paternal; ASD:Autism Spectrum Disorder; ADHD: Attention - Deficit/Hyperactivity Disorder; NA: not available; N:None

## Sheet: Phenotypes
Terms		Counts
	Intellectual disability	84
	Language delay	74
	Seizures	16
Dysmorphic facial features(32)	Bulbous nasal tip	7
	Frontal bossing	7
	Depressed/Wide nasal bridge	7
	Prominent philtral ridges	5
	Epicanthal folds	5
	Open mouth appearance	4
	Ear tubes	3
	Down-slanting palpebral fissures	3
	Large upper central incisors	3
	Short philtrum	3
	Micrognathia	2
	Tubular nose	2
	Protruding ears	2
	Thin upper lip	2
	torticolis	2
	upslanting palpebral fissures	2
	Upturned nose	2
	Drooling	2
	Mild right facial hypoplasia	2
	Underdeveloped helices	2
	Synophrys	2
	Micrognathia	2
	Macrotia	2
	Microtia	2
	Chubby cheeks	2
	High palate	2
	Hypertelorism	2
	Low anterior hairline	1
	Bilateral ptosis	1
	Cleft palate	1
	Triangular face	1
	Notched nares	1
	Drooping lower lip	1
	Pointed chin	1
	Prominent upper medianin cisors	1
	Narrowed forehead	1
	Metopic ridge	1
	bitemporal grooves	1
	Midface hypoplasia	1
	Thick, hemmed ears	1
	Prominent, boxy nasal tip	1
	Brachycephaly	1
	displaced occipital hair whorl	1
	Crowded teeth	1
	Protruding tongue	1
	Deep orbits	1
	Gingival hypertrophy	1
	Prominent nasal bridge	1
	Midline nasal dimple	1
	Sparse hair	1
	Low-set ears	1
	Broad and short uvula	1
	Flat occiput	1
Ophthalmologic features(37)	Strabismus	30
	Optic atrophy	8
	Myopia	6
	Saccadic pursuit	2
	Astigmatism	2
	Blue sclerae	1
	Pallor of left optic nerve	1
	Hyperopia	1
	Dysmetria	1
	Cortical visual impairment	1
	Amblyopia	1
Behavioral disturbances(49)	ASD	24
	Anxiety	7
	Sleep problems	7
	Hypermobility	6
	Aggressive	5
	Stereotypies	3
	Intolerant to frustration	3
	ADHD	3
	Isolated	1
	Shy	1
	Agitated	1
	Angry outbursts	1
	Sensory integration disorder	1
	hyperkinesis	1
	Compulsive	1
	distractible	1
	self injury	1
	phobia	1
Musculoskeletal anomalies(53)	Hypotonia	31
	Scoliosis	12
	Gait instability	10
	Clinodactyly	4
	Joint hyperlaxity	3
	Flat feet	3
	Bilateral thenar hypoplasia	2
	Adducted thumbs	2
	Fused vertebrae	2
	High arched feet	1
	Butterfly vertebrae of thoracic spine	1
	Hip dysplasia	1
	Thoracic kyphosis	1
	Mild ulnar drift of hands	1
	Toe contractures	1
	Butterfly vertebrae of thoracic spine	1
	Knee and ankle valgus	1
	Narrow chest	1
	Flaring of anterior ribs	1
	Overlapping toes	1
	Short fingers and metacarpals	1
	Arachnodactyly	1
	Toe syndactyly	1
Brain malformations(13)	Microcephaly	7
	Thin corpus callosum	4
	Mild asimmetry of occipital horns	2
	mild cerebral volume loss	2
	Delayed myelination	1
	Mild periventricular leukomalacia	1
	Areas of altered white matter intensity	1
	Mild prominence of lateral ventricles	1
	Prominent subarachnoid space	1
Heart defects(7)	Small ventricular septal defect	2
	Mitral valve prolapse	2
	Heart murmur	1
	Slight arrhythmia	1
	Pulmonary stenosis	1
Others(40)	Short stature	13
	Motor development delay	10
	Constipation	8
	Feeding problems	6
	Apraxia	3
	Tetrapyramidal syndrome	2
	Hearing loss	2
	Fe deficient anemia	1
	Pale papilla	1
	Dysphagia with G-tube dependence	1
	Ovarian dystrophy	1
	Hypothyroidism	1
	Undescended testicles	1
	Supernumerary nipple	1
	hand twirling but social	1
	Asthma	1
	Alternating constipation/diarrhea	1
	Small glabellar hemangioma	1
	Hypopigmentation of labia	1
	Anteriorly placed anus	1
	Deep sacral cleft with sacral dimple	1
	hypoplastic and inverted nipples	1
	Shawl scrotum	1
	Cryptorchidism	1
	Hepatomegaly	1
	Vesicoureteral reflux	1
	Hirsutism	1
	Café au lait spots	1
	Hypertrichosis	1
	Eczema	1
ASD:Autism Spectrum Disorder; ADHD: Attention - Deficit/Hyperactivity Disorder
